# Supplementary material for: Gestational diabetes modifies the association between PlGF in early pregnancy and preeclampsia in women with obesity
Source: Pregnancy Hypertens. 2018 Jul;13:267–72. doi: 10.1016/j.preghy.2018.07.003 (PMC6130745; doi:10.1016/j.preghy.2018.07.003)
Supplement: Supplementary data 1 [file mmc1.xml]

<?xml version="1.0" encoding="UTF-8" standalone="no"?><data:data><datasets><author>dharmintra.pasupathy@kcl.ac.uk</author><type>0</type><dataset><value>1</value><reason>Data will be made available on request</reason><comments/></dataset></datasets></data:data>
